# Supplementary material for: High-Dose Stereotactic Re-Irradiation of Recurrent High-Grade Gliomas: Clinical Outcome and Experience with AI-Based Target Volume Simulation
Source: Cancers (Basel). 2025 Oct 24;17(21):3423. doi: 10.3390/cancers17213423 (PMC12606762; doi:10.3390/cancers17213423)
Supplement: Supplementary file 1 [file cancers-17-03423-s001.zip]

Archive with 1 entries (1 files):
- cancers-3886556-supplementary.pdf
